# Supplementary material for: Mucilage protects the planktonic desmid Staurodesmus sp. against parasite attack by a chytrid fungus
Source: J Plankton Res. 2022 Dec 27;45(1):3–14. doi: 10.1093/plankt/fbac071 (PMC9896892; doi:10.1093/plankt/fbac071)
Supplement: VandenWyngaert_etal_JPR_SI_revised_fbac071 [file vandenwyngaert_etal_jpr_si_revised_fbac071.zip]

Archive with 1 entries (1 files):
- VandenWyngaert_etal_JPR_SI_revised_fbac071.docx
